# Supplementary material for: Assessment of genetic diversity and genetic relationships of farm and laboratory quail populations in Japan using microsatellite DNA markers
Source: Vet Med Sci. 2020 Jul 24;6(4):1000–8. doi: 10.1002/vms3.328 (PMC7738727; doi:10.1002/vms3.328)
Supplement: Supplementary file 1 — Table S1 [file VMS3-6-1000-s001.xlsx]

## Sheet: Sheet1
Supplementary Table 1. Genetic polymorphisms of 50 microsatellite markers in the 13 examined quail populations
Locusⱡ	GeneBank Acc No.	Chromosome	NA	Ne†	Ho	He†	PIC	HWE	NAF	FIS	FST†	FIT
NGJ0001	AB973827	1	8	2.89	0.55	0.63	0.68	ns	0.09	0.12	0.13	0.24
NGJ0002	AB973828	1	8	1.84	0.39	0.44	0.7	ns	0.2	0.12	0.39	0.47
NGJ0003	AB973829	1	12	4.21	0.78	0.73	0.76	**	0.01	-0.08	0.08	0.01
NGJ0004	AB973830	1	11	3	0.64	0.64	0.73	ns	0.08	-0.01	0.16	0.15
NGJ0005	AB973831	1	15	2.73	0.54	0.58	0.77	ns	0.15	0.06	0.27	0.32
NGJ0006	AB973832	2	10	2.91	0.54	0.58	0.71	ns	0.11	0.07	0.22	0.27
NGJ0007	AB973833	2	3	2.11	0.11	0.48	0.53	***	0.31	0.77	0.21	0.82
NGJ0008	AB973834	2	6	2.34	0.59	0.55	0.55	ns	0.04	-0.09	0.13	0.06
NGJ0009	AB973835	3	14	2.91	0.37	0.58	0.69	ns	0.21	0.36	0.19	0.49
NGJ0010	AB973836	3	8	2.58	0.52	0.55	0.59	ns	0.07	0.05	0.16	0.2
NGJ0011	AB973837	3	5	2.31	0.55	0.54	0.56	ns	0.04	-0.01	0.09	0.08
NGJ0012	AB973838	4	6	1.59	0.36	0.34	0.55	ns	0.13	-0.08	0.45	0.41
NGJ0013	AB973839	4	12	2.46	0.61	0.56	0.57	ns	0.01	-0.1	0.08	-0.01
NGJ0014	AB973840	5	6	2.22	0.37	0.54	0.52	***	0.13	0.32	0.08	0.37
NGJ0015	AB973841	7	10	2.56	0.45	0.57	0.74	***	0.17	0.2	0.27	0.42
NGJ0016	AB973842	7	4	1.58	0.24	0.32	0.41	ns	0.15	0.23	0.36	0.51
NGJ0017	AB973843	8	8	1.78	0.28	0.36	0.42	ns	0.14	0.23	0.22	0.4
NGJ0018	AB973844	8	15	2.6	0.62	0.6	0.87	ns	0.14	-0.04	0.33	0.3
NGJ0019	AB973845	8	10	3.1	0.64	0.67	0.72	***	0.06	0.04	0.1	0.13
NGJ0020	AB973846	9	15	3.94	0.75	0.74	0.76	ns	0.03	-0.01	0.06	0.05
NGJ0021	AB973847	9	4	2.7	0.61	0.61	0.59	ns	0.02	0	0.06	0.06
NGJ0022	AB973848	10	3	1.6	0.35	0.35	0.31	ns	0.03	0.01	0.08	0.1
NGJ0023	AB973849	10	1	1	0	0	0	N.A.	0	N.A.	1	1
NGJ0024	AB973850	11	13	3.61	0.69	0.68	0.73	ns	0.04	-0.02	0.11	0.1
NGJ0025	AB973851	11	9	3.47	0.71	0.69	0.7	ns	0.03	-0.02	0.07	0.05
NGJ0026	AB973852	11	10	2.33	0.52	0.54	0.59	ns	0.07	0.02	0.16	0.18
NGJ0027	AB973853	12	8	3.14	0.68	0.67	0.7	ns	0.03	-0.02	0.09	0.08
NGJ0028	AB973854	13	9	3.11	0.51	0.65	0.7	ns	0.12	0.22	0.12	0.31
NGJ0029	AB973855	13	7	2.7	0.63	0.61	0.64	ns	0.03	-0.03	0.1	0.07
NGJ0030	AB973856	14	13	2.67	0.58	0.59	0.64	ns	0.05	0.02	0.11	0.13
NGJ0031	AB973857	15	4	1.53	0.31	0.33	0.36	ns	0.07	0.05	0.15	0.19
NGJ0032	AB973858	15	13	3.35	0.68	0.68	0.74	ns	0.05	0	0.11	0.11
NGJ0033	AB973859	17	13	3.47	0.66	0.69	0.72	*	0.04	0.04	0.09	0.12
NGJ0034	AB973860	18	12	3.63	0.72	0.7	0.78	ns	0.04	-0.03	0.13	0.1
NGJ0035	AB973861	18	6	1.57	0.33	0.34	0.36	ns	0.05	0.02	0.12	0.14
NGJ0036	AB973862	19	7	3.51	0.68	0.7	0.74	ns	0.06	0.02	0.1	0.12
NGJ0037	AB973863	19	4	1.7	0.37	0.39	0.36	ns	0.05	0.05	0.05	0.11
NGJ0038	AB973864	20	19	4.36	0.66	0.73	0.82	ns	0.08	0.09	0.13	0.2
NGJ0039	AB973865	21	12	1.38	0.11	0.27	0.63	***	0.35	0.59	0.63	0.85
NGJ0040	AB973866	21	8	2.03	0.47	0.49	0.5	ns	0.05	0.03	0.07	0.1
NGJ0041	AB973867	unknown‡	9	2.21	0.49	0.51	0.53	ns	0.03	0.03	0.08	0.11
NGJ0042	AB973868	23	5	1.33	0.07	0.28	0.5	***	0.28	0.65	0.42	0.8
NGJ0043	AB973869	23	15	3.2	0.67	0.68	0.73	ns	0.05	0.01	0.11	0.11
NGJ0044	AB973870	24	3	1.45	0.31	0.29	0.27	ns	0	-0.05	0.05	0.01
NGJ0045	AB973871	25	1	1	0	0	0	N.A.	0	N.A.	1	1
NGJ0046	AB973872	25	11	3.06	0.59	0.65	0.66	***	0.06	0.09	0.08	0.16
NGJ0047	AB973873	26	5	1.91	0.44	0.45	0.43	ns	0.05	0.04	0.06	0.09
NGJ0048	AB973874	27	10	3.25	0.69	0.68	0.69	ns	0.04	-0.01	0.06	0.06
NGJ0049	AB973875	27	7	1.9	0.39	0.43	0.45	ns	0.07	0.08	0.1	0.17
NGJ0050	AB973876	28	23	4.76	0.68	0.77	0.83	***	0.09	0.11	0.09	0.19
ⱡThe HeNe-20 and Fst-20 markers are underlined and shown in bold, respectively.
†The Ne, He, and Fst values ranked in the top 20 and presenting NAF values less than 0.1 are shown in bold.
NA: total number of alleles
Ne: number of effective alleles = 1 / (Sum pi^2), where Sum pi^2 is the sum of the squared allele frequencies at a marker
Ho: observed heterozygosity
He: expected heterozygosity
PIC: polymorphic information content
HWE: deviation from Hardy-Weinberg equilibrium; ns: not significant, * P<0.05, ** P<0.01, *** P<0.001, N.A.: not analysed
NAF: null allele frequency
‡The chromosome position of NGJ0041 has not yet been determined
